# Supplementary material for: Non-parametric spatiotemporal trends in fire: An approach to identify fire regimes variations and predict seasonal effects of fire in Iran
Source: PLoS One. 2025 Apr 4;20(4):e0319993. doi: 10.1371/journal.pone.0319993 (PMC11970686; doi:10.1371/journal.pone.0319993)
Supplement: S1 File — https://figshare.com/articles/dataset/_b_Non-parametric_spatiotemporal_trends_in_fire_an_approach_to_identify_fire_regimes_variations_and_predict_seasonal_effects_of_fire_in_Iran_b_/28425032 (ZIP) [file pone.0319993.s001.zip]

Archive with 3 entries (2 files):
- S1File/
- S1File/S1_File_Fire_Occurrence_Summer.csv
- S1File/S2_File_Fire_Occurrence_Autumn.csv
