# Supplementary material for: Non-parametric spatiotemporal trends in fire: An approach to identify fire regimes variations and predict seasonal effects of fire in Iran
Source: PLoS One. 2025 Apr 4;20(4):e0319993. doi: 10.1371/journal.pone.0319993 (PMC11970686; doi:10.1371/journal.pone.0319993)
Supplement: S1 File — https://figshare.com/articles/dataset/_b_Non-parametric_spatiotemporal_trends_in_fire_an_approach_to_identify_fire_regimes_variations_and_predict_seasonal_effects_of_fire_in_Iran_b_/28425032 (ZIP) [file pone.0319993.s001.zip › S1File/S2_File_Fire_Occurrence_Autumn.csv]

species	longitude	latitude
Wild	47.321	39.343
Wild	47.3279	39.387
Wild	47.3622	39.3033
Wild	47.1882	39.32
Wild	45.9405	38.5665
Wild	45.7926	38.4558
Wild	48.7434	37.8876
Wild	48.86	37.8868
Wild	48.7608	37.8391
Wild	48.7659	37.793
Wild	45.8449	37.7053
Wild	58.318	37.4942
Wild	55.7537	37.336
Wild	55.7107	37.3617
Wild	48.9597	37.3833
Wild	48.6632	37.3435
Wild	48.7469	37.4161
Wild	48.7369	37.3574
Wild	58.4774	37.4428
Wild	48.9104	37.3395
Wild	48.8439	37.3779
Wild	49.1458	37.332
Wild	55.4447	37.2451
Wild	48.755	37.2
Wild	55.6782	37.2377
Wild	55.3897	37.2127
Wild	55.3188	37.1998
Wild	55.7176	37.2893
Wild	48.9787	37.2798
Wild	49.8223	37.25
Wild	49.9107	37.2169
Wild	55.2746	37.1505
Wild	55.2355	37.1925
Wild	54.9162	37.0784
Wild	55.4394	37.1645
Wild	48.8019	37.183
Wild	55.5046	37.1507
Wild	55.4248	37.1013
Wild	55.6514	37.1457
Wild	55.6108	37.1096
Wild	55.3691	37.0702
Wild	55.5334	37.1043
Wild	55.321	37.0906
Wild	55.2127	37.1484
Wild	49.8916	37.1184
Wild	54.6853	37.1095
Wild	55.2611	37.0857
Wild	49.576	37.1495
Wild	50.1438	37.0676
Wild	49.9633	37.1544
Wild	54.9348	37.0078
Wild	55.3679	36.9819
Wild	55.571	37.0631
Wild	55.2767	36.955
Wild	55.4122	37.0392
Wild	55.2312	36.976
Wild	49.8647	37.0244
Wild	49.3914	36.9693
Wild	55.454	37.0109
Wild	54.8618	36.9713
Wild	54.8796	37.0107
Wild	49.519	36.9554
Wild	54.7973	36.9604
Wild	49.524	37.0044
Wild	49.6933	37.0471
Wild	49.4417	36.9401
Wild	50.1331	36.9834
Wild	49.4897	36.8501
Wild	48.6871	36.8521
Wild	55.0746	36.8596
Wild	49.3203	36.8143
Wild	54.7891	36.9145
Wild	54.758	36.7835
Wild	54.6344	36.6649
Wild	54.6991	36.7399
Wild	47.7091	36.7043
Wild	54.6107	36.7266
Wild	49.4157	36.7929
Wild	54.6264	36.543
Wild	54.6754	36.5949
Wild	54.4876	36.6061
Wild	58.8499	36.5132
Wild	58.6019	36.39
Wild	58.748	36.2719
Wild	58.6781	36.3409
Wild	58.8392	36.3611
Wild	47.248	36.1588
Wild	49.4658	36.2019
Wild	47.6949	36.1609
Wild	47.3308	36.2117
Wild	47.1937	36.1117
Wild	47.6411	36.0908
Wild	47.2532	36.0533
Wild	46.1479	36.0078
Wild	49.3328	36.1248
Wild	46.1572	36.1059
Wild	47.4747	36.0703
Wild	47.7209	36.0281
Wild	47.73	35.8929
Wild	46.1974	35.9216
Wild	46.9539	35.937
Wild	46.4948	35.9977
Wild	46.0803	35.9165
Wild	46.0924	35.9726
Wild	51.5474	35.79
Wild	46.296	35.7052
Wild	46.3488	35.6543
Wild	52.1679	35.6702
Wild	47.9228	35.7273
Wild	47.8061	35.5593
Wild	46.2205	35.5165
Wild	47.3513	35.4768
Wild	47.18	35.5845
Wild	47.3108	35.5307
Wild	47.7246	35.523
Wild	46.221	35.5911
Wild	47.2343	35.5196
Wild	46.1708	35.4757
Wild	50.5729	35.5749
Wild	47.4514	35.4985
Wild	46.285	35.5833
Wild	47.3219	35.4271
Wild	46.385	35.4187
Wild	46.2212	35.4638
Wild	46.6221	35.3529
Wild	46.2334	35.3566
Wild	47.2214	35.3378
Wild	47.2298	35.4489
Wild	46.2628	35.3986
Wild	47.0664	35.4486
Wild	46.3781	35.3676
Wild	46.6872	35.3437
Wild	47.317	35.3828
Wild	46.5331	35.2447
Wild	46.4323	35.2138
Wild	46.4743	35.264
Wild	46.6913	35.2183
Wild	47.081	34.8287
Wild	47.1348	34.8274
Wild	47.0707	34.8881
Wild	48.7609	34.559
Wild	48.5355	34.5442
Wild	48.68	34.4129
Wild	48.4586	34.4945
Wild	48.6611	34.5164
Wild	48.571	34.4474
Wild	51.0136	34.5057
Wild	49.4906	34.1545
Wild	49.6887	34.1582
Wild	49.8356	34.1427
Wild	49.7824	34.0875
Wild	51.4845	34.029
Wild	51.6225	33.9936
Wild	46.2115	33.8782
Wild	46.3177	33.9074
Wild	46.4074	33.8857
Wild	51.3753	33.9381
Wild	51.5931	33.9225
Wild	49.7565	33.9535
Wild	51.508	33.8921
Wild	49.6719	33.9375
Wild	51.4885	33.979
Wild	46.2876	33.8336
Wild	46.482	33.8247
Wild	46.1237	33.8425
Wild	46.5084	33.7441
Wild	46.5184	33.7853
Wild	45.9688	33.7447
Wild	46.1545	33.7829
Wild	46.4463	33.7638
Wild	46.2777	33.7656
Wild	46.482	33.6992
Wild	46.2221	33.689
Wild	46.0431	33.6931
Wild	46.0944	33.6882
Wild	46.8769	33.6027
Wild	46.3742	33.6518
Wild	46.8049	33.6445
Wild	46.2915	33.7064
Wild	46.075	33.6308
Wild	46.753	33.6847
Wild	46.0352	33.5452
Wild	46.4401	33.5734
Wild	46.0243	33.5909
Wild	48.0414	33.5443
Wild	46.7869	33.5251
Wild	46.6491	33.5235
Wild	46.3155	33.5694
Wild	46.7862	33.567
Wild	46.7082	33.4413
Wild	46.1651	33.1012
Wild	46.2371	33.1279
Wild	46.2379	33.086
Wild	50.9812	33.0904
Wild	51.4796	32.9905
Wild	51.5	33.0432
Wild	47.5049	32.9507
Wild	46.3365	33.0017
Wild	51.5471	32.9843
Wild	46.1385	33.0173
Wild	46.2136	32.9981
Wild	48.6579	32.9442
Wild	51.3584	32.9853
Wild	46.1026	32.9657
Wild	48.6797	32.8898
Wild	48.8911	32.9233
Wild	51.3419	32.6738
Wild	51.1117	32.6826
Wild	47.1278	32.6713
Wild	47.2472	32.705
Wild	51.2166	32.548
Wild	47.1766	32.5917
Wild	47.107	32.5509
Wild	51.3364	32.5769
Wild	47.2049	32.6381
Wild	47.0237	32.594
Wild	47.294	32.612
Wild	47.3811	32.5537
Wild	47.6432	32.589
Wild	51.3268	32.4203
Wild	51.5178	32.4073
Wild	47.2069	32.5013
Wild	51.482	32.4598
Wild	47.1601	32.5178
Wild	47.3146	32.5113
Wild	53.8666	32.5263
Wild	51.2647	32.3854
Wild	51.2598	32.3365
Wild	51.5869	32.3907
Wild	51.5283	32.3336
Wild	51.4311	32.3602
Wild	53.9312	32.3319
Wild	51.3285	32.364
Wild	51.6253	32.3563
Wild	53.8229	32.373
Wild	51.4227	32.2862
Wild	47.455	32.3438
Wild	53.7564	32.3919
Wild	49.6677	32.3551
Wild	53.8689	32.3478
Wild	49.7593	32.3121
Wild	51.4269	32.2381
Wild	51.6487	32.1662
Wild	47.5376	32.1729
Wild	51.5912	32.2387
Wild	51.5305	32.2583
Wild	47.584	32.1543
Wild	51.3255	32.2361
Wild	47.6449	32.1926
Wild	49.6543	32.2544
Wild	47.8531	32.1511
Wild	48.0155	32.167
Wild	51.5276	32.1912
Wild	47.942	32.2202
Wild	54.275	32.0218
Wild	47.5659	32.1155
Wild	51.3814	32.0256
Wild	47.6809	32.1031
Wild	54.2692	32.0807
Wild	47.9916	32.0778
Wild	54.1357	32.1141
Wild	54.2298	31.8878
Wild	54.0775	31.9527
Wild	48.0725	31.972
Wild	53.9968	31.9661
Wild	48.9695	31.7819
Wild	49.0053	31.7374
Wild	48.5149	31.756
Wild	54.2121	31.7924
Wild	54.2878	31.8495
Wild	49.0576	31.7859
Wild	49.0111	31.8585
Wild	47.8561	31.6336
Wild	47.8589	31.5914
Wild	48.916	31.501
Wild	47.8331	31.55
Wild	47.7842	31.5689
Wild	47.744	31.5056
Wild	48.9016	31.5537
Wild	48.8224	31.5691
Wild	47.9709	31.5816
Wild	47.8514	31.4954
Wild	47.738	31.3775
Wild	47.8011	31.4615
Wild	47.8079	31.3396
Wild	47.8018	31.4118
Wild	47.8636	31.3482
Wild	48.0645	31.4485
Wild	48.2409	31.4384
Wild	47.7395	31.2627
Wild	47.6886	31.2658
Wild	47.8226	31.2818
Wild	47.7977	31.2376
Wild	48.3357	31.2122
Wild	47.78	31.1984
Wild	48.1284	31.2659
Wild	51.2435	31.2337
Wild	51.258	31.2731
Wild	51.3249	31.2929
Wild	51.1777	31.2771
Wild	51.365	31.2506
Wild	48.2362	31.1989
Wild	47.9539	31.2911
Wild	49.6798	31.259
Wild	49.5982	31.1996
Wild	47.8029	31.1328
Wild	47.9131	31.1407
Wild	47.6993	31.1618
Wild	48.3141	31.1549
Wild	48.3277	31.0929
Wild	51.4229	31.1033
Wild	47.958	31.0856
Wild	47.8088	31.0881
Wild	51.1384	31.1002
Wild	48.0045	31.1881
Wild	48.0517	31.1599
Wild	48.2453	30.971
Wild	49.5119	30.9865
Wild	48.3292	31.0405
Wild	48.2825	31.0567
Wild	48.224	31.0207
Wild	48.3045	30.9839
Wild	48.3271	30.9366
Wild	49.4603	30.9916
Wild	51.1146	31.061
Wild	48.0056	31.042
Wild	48.0482	30.9514
Wild	48.0819	30.9894
Wild	48.0013	30.999
Wild	49.1451	30.9732
Wild	48.1585	30.9926
Wild	47.6947	31.0247
Wild	49.5151	31.063
Wild	51.2181	30.9727
Wild	47.7571	31.0491
Wild	51.1522	31.0071
Wild	49.4408	30.9405
Wild	51.3144	30.9676
Wild	48.2681	30.8998
Wild	49.2579	30.8917
Wild	51.351	30.9294
Wild	48.2122	30.9261
Wild	49.1821	30.9265
Wild	49.4092	30.8904
Wild	48.1978	30.8716
Wild	48.0367	30.893
Wild	50.5414	30.8576
Wild	51.0704	30.8491
Wild	50.9035	30.8093
Wild	51.2454	30.8984
Wild	50.3868	30.9111
Wild	49.315	30.9016
Wild	49.393	30.8496
Wild	49.4997	30.7045
Wild	50.3503	30.699
Wild	49.5635	30.677
Wild	50.177	30.7428
Wild	50.1739	30.6748
Wild	50.9216	30.6799
Wild	49.4625	30.7599
Wild	50.6549	30.7929
Wild	50.0781	30.6646
Wild	50.2881	30.6826
Wild	50.562	30.7902
Wild	50.8112	30.7593
Wild	50.1194	30.7078
Wild	50.7357	30.7087
Wild	50.2749	30.751
Wild	50.5099	30.7966
Wild	50.2193	30.6467
Wild	50.0343	30.6092
Wild	48.5118	30.6018
Wild	50.276	30.581
Wild	50.9567	30.6205
Wild	50.075	30.5798
Wild	50.3315	30.6452
Wild	51.0642	30.5546
Wild	50.2671	30.6289
Wild	50.8603	30.5703
Wild	50.0441	30.5133
Wild	50.1233	30.5037
Wild	50.9445	30.434
Wild	50.0615	30.467
Wild	50.2837	30.5042
Wild	50.1336	30.421
Wild	51.2089	30.4624
Wild	50.8103	30.4788
Wild	50.8623	30.4742
Wild	49.5818	30.5234
Wild	50.331	30.4793
Wild	51.1664	30.4205
Wild	50.9498	30.4784
Wild	51.3406	30.3472
Wild	51.1891	30.3466
Wild	51.8921	30.3091
Wild	51.0932	30.3043
Wild	51.1345	30.3737
Wild	55.3597	30.2927
Wild	52.2651	30.2525
Wild	51.4954	30.2637
Wild	48.4274	30.1821
Wild	52.0394	30.1319
Wild	51.7911	30.2369
Wild	51.9118	30.1638
Wild	48.4932	30.1877
Wild	51.8501	30.1724
Wild	51.1561	30.1845
Wild	51.7558	30.2013
Wild	55.8972	30.0426
Wild	55.2932	30.054
Wild	51.6473	30.1237
Wild	57.2957	30.0849
Wild	51.949	30.033
Wild	55.4001	30.0796
Wild	51.8604	30.0624
Wild	55.8637	29.9916
Wild	51.5732	29.9098
Wild	56.6461	29.95
Wild	56.7325	29.927
Wild	51.7166	29.843
Wild	51.556	29.7654
Wild	51.6313	29.7408
Wild	51.5976	29.6251
Wild	51.8958	29.7288
Wild	51.5023	29.6424
Wild	51.532	29.6933
Wild	60.7322	29.4835
Wild	60.9077	29.5102
Wild	60.8137	29.5914
Wild	53.1762	29.4458
Wild	52.9709	29.2352
Wild	53.2457	29.2114
Wild	53.2038	29.2522
Wild	53.1237	29.2567
Wild	52.8891	29.3076
Wild	53.0041	29.2788
Wild	53.1804	29.1668
Wild	52.6806	29.0838
Wild	52.7351	29.0889
Wild	53.2226	29.145
Wild	52.7942	29.0767
Wild	52.8545	29.1152
Wild	52.9557	29.1577
Wild	52.9056	28.9832
Wild	52.9515	29.0196
Wild	58.81	28.9686
Wild	52.7972	28.9834
Wild	58.4819	29.0064
Wild	58.5626	28.9621
Wild	51.0203	28.9715
Wild	58.7221	29.0125
Wild	51.0856	28.9115
Wild	53.5427	28.6949
Wild	53.703	28.5722
Wild	54.2046	28.6195
Wild	53.3682	28.6216
Wild	53.6161	28.5899
Wild	53.5223	28.5487
Wild	53.4804	28.6118
Wild	53.0165	28.4938
Wild	53.6213	28.4645
Wild	56.1698	28.4128
Wild	56.1805	28.4647
Wild	53.0337	28.3531
Wild	56.2044	28.1653
Wild	56.2494	28.0066
Wild	56.3099	28.0191
Wild	56.3134	27.9456
Wild	56.0903	27.9677
Wild	52.3783	27.7802
Wild	53.6548	27.7879
Wild	52.1694	27.7691
Wild	53.6391	27.6733
Wild	52.1956	27.7227
Wild	52.2411	27.6932
Wild	56.7329	27.6481
Wild	57.246	27.7007
Wild	53.6855	27.7273
Wild	52.6976	27.6066
Wild	56.8072	27.5469
Wild	52.6787	27.4997
Wild	56.6546	27.4758
Wild	56.7189	27.4995
Wild	56.8652	27.4998
Wild	56.8303	27.3805
Wild	56.9273	27.3322
Wild	56.8606	27.4308
Wild	56.7342	27.4515
Wild	52.7843	27.4023
Wild	56.6565	27.4219
Wild	57.0205	27.2303
Wild	56.9985	27.2735
Wild	56.1043	27.2689
Wild	56.8361	27.3194
Wild	56.9599	27.2208
Wild	56.1889	27.241
Wild	56.0809	27.1534
Wild	56.9531	27.0685
Wild	57.0435	27.1033
Wild	56.2198	27.1771
Wild	56.9164	27.1024
Wild	57.002	27.1801
Wild	57.1115	27.1631
Wild	56.9349	27.1793
Wild	56.9789	27.1147
Wild	56.138	26.9541
Wild	57.0599	27.0173
Wild	57.0546	26.9512
Wild	57.0149	27.0488
Wild	55.8493	26.8519
Wild	55.9116	26.9041
Wild	55.844	26.9027
Wild	61.0449	26.9086
Wild	61.049	26.7589
Wild	61.0841	26.7197
Wild	61.6961	26.0567
